# Supplementary material for: Dynamics of the 4D genome during in vivo lineage specification and differentiation
Source: Nat Commun. 2020 Jun 1;11:2722. doi: 10.1038/s41467-020-16598-7 (PMC7264236; doi:10.1038/s41467-020-16598-7)
Supplement: Supplementary file 4 — Source Data [file 41467_2020_16598_MOESM4_ESM.xlsx]

## Sheet: Figure 3e
original_name	expt_no	sample_type	Total_cells	Positive_cells
images/S0_low_20170531_exp008_collect_01_40_R3D.dv	8	S0_CD71_low	1	0
images/S0_low_20170531_exp008_collect_01_47_R3D.dv	8	S0_CD71_low	1	0
images/S0_low_20170531_exp008_collect_01_36_R3D.dv	8	S0_CD71_low	2	1
images/S0_low_20170531_exp008_collect_01_50_R3D.dv	8	S0_CD71_low	1	0
images/S0_low_20170531_exp008_collect_01_12_R3D.dv	8	S0_CD71_low	1	0
images/S0_low_20170531_exp008_collect_01_48_R3D.dv	8	S0_CD71_low	1	0
images/S0_low_20170531_exp008_collect_01_46_R3D.dv	8	S0_CD71_low	1	0
images/S0_low_20170531_exp008_collect_01_44_R3D.dv	8	S0_CD71_low	1	0
images/S0_low_20170531_exp008_collect_01_35_R3D.dv	8	S0_CD71_low	3	0
images/S0_low_20170531_exp008_collect_01_26_R3D.dv	8	S0_CD71_low	1	0
images/S0_low_20170531_exp008_collect_01_15_R3D.dv	8	S0_CD71_low	1	0
images/S0_low_20170531_exp008_collect_01_02_R3D.dv	8	S0_CD71_low	1	0
images/S0_low_20170531_exp008_collect_01_14_R3D.dv	8	S0_CD71_low	1	0
images/S0_low_20170531_exp008_collect_01_42_R3D.dv	8	S0_CD71_low	3	0
images/S0_low_20170531_exp008_collect_01_05_R3D.dv	8	S0_CD71_low	2	0
images/S0_low_20170531_exp008_collect_01_49_R3D.dv	8	S0_CD71_low	1	0
images/S0_low_20170531_exp008_collect_01_24_R3D.dv	8	S0_CD71_low	1	0
images/S0_low_20170531_exp008_collect_01_39_R3D.dv	8	S0_CD71_low	1	0
images/S0_low_20170531_exp008_collect_01_38_R3D.dv	8	S0_CD71_low	1	0
images/S0_low_20170531_exp008_collect_01_51_R3D.dv	8	S0_CD71_low	1	0
images/S0_low_20170531_exp008_collect_01_03_R3D.dv	8	S0_CD71_low	1	0
images/S0_low_20170531_exp008_collect_01_37_R3D.dv	8	S0_CD71_low	1	0
images/S0_low_20170531_exp008_collect_01_27_R3D.dv	8	S0_CD71_low	1	0
images/S0_low_20170531_exp008_collect_01_10_R3D.dv	8	S0_CD71_low	1	0
images/S0_low_20170531_exp008_collect_01_22_R3D.dv	8	S0_CD71_low	1	0
images/S0_low_20170531_exp008_collect_01_01_R3D.dv	8	S0_CD71_low	2	0
images/S0_low_20170531_exp008_collect_01_32_R3D.dv	8	S0_CD71_low	1	0
images/S0_low_20170531_exp008_collect_01_41_R3D.dv	8	S0_CD71_low	2	0
images/S0_low_20170531_exp008_collect_01_07_R3D.dv	8	S0_CD71_low	1	0
images/S0_low_20170531_exp008_collect_01_29_R3D.dv	8	S0_CD71_low	1	0
images/S0_low_20170531_exp008_collect_01_21_R3D.dv	8	S0_CD71_low	1	0
images/S0_low_20170531_exp008_collect_01_04_R3D.dv	8	S0_CD71_low	0	0
images/S0_low_20170531_exp008_collect_01_33_R3D.dv	8	S0_CD71_low	1	0
images/S0_low_20170531_exp008_collect_01_11_R3D.dv	8	S0_CD71_low	1	0
images/S0_low_20170531_exp008_collect_01_43_R3D.dv	8	S0_CD71_low	1	0
images/S0_low_20170531_exp008_collect_01_20_R3D.dv	8	S0_CD71_low	0	0
images/S0_low_20170531_exp008_collect_01_18_R3D.dv	8	S0_CD71_low	2	0
images/S0_low_20170531_exp008_collect_01_34_R3D.dv	8	S0_CD71_low	1	0
images/S0_low_20170531_exp008_collect_01_08_R3D.dv	8	S0_CD71_low	2	0
images/S0_low_20170531_exp008_collect_01_23_R3D.dv	8	S0_CD71_low	1	0
images/S0_low_20170531_exp008_collect_01_25_R3D.dv	8	S0_CD71_low	1	0
images/S0_low_20170531_exp008_collect_01_28_R3D.dv	8	S0_CD71_low	1	0
images/S0_low_20170531_exp008_collect_01_30_R3D.dv	8	S0_CD71_low	1	0
images/S0_low_20170531_exp008_collect_01_17_R3D.dv	8	S0_CD71_low	1	0
images/S0_low_20170531_exp008_collect_01_13_R3D.dv	8	S0_CD71_low	1	0
images/S0_low_20170531_exp008_collect_01_06_R3D.dv	8	S0_CD71_low	1	0
images/S0_low_20170531_exp008_collect_01_16_R3D.dv	8	S0_CD71_low	1	0
images/S0_low_20170531_exp008_collect_01_09_R3D.dv	8	S0_CD71_low	2	0
images/S0_low_20170531_exp008_collect_01_31_R3D.dv	8	S0_CD71_low	0	0
images/S0_low_20170531_exp008_collect_01_45_R3D.dv	8	S0_CD71_low	1	0
images/S0_low_20170531_exp008_collect_01_52_R3D.dv	8	S0_CD71_low	1	0
images/S0_low_20170531_exp008_collect_01_19_R3D.dv	8	S0_CD71_low	2	0
images/S0_med_20170531_exp008_collect_01_03_R3D.dv	8	S0_CD71_medium	4	1
images/S0_med_20170531_exp008_collect_01_30_R3D.dv	8	S0_CD71_medium	1	0
images/S0_med_20170531_exp008_collect_01_13_R3D.dv	8	S0_CD71_medium	1	0
images/S0_med_20170531_exp008_collect_01_39_R3D.dv	8	S0_CD71_medium	3	0
images/S0_med_20170531_exp008_collect_01_09_R3D.dv	8	S0_CD71_medium	2	0
images/S0_med_20170531_exp008_collect_01_20_R3D.dv	8	S0_CD71_medium	4	0
images/S0_med_20170531_exp008_collect_01_31_R3D.dv	8	S0_CD71_medium	4	1
images/S0_med_20170531_exp008_collect_01_23_R3D.dv	8	S0_CD71_medium	2	0
images/S0_med_20170531_exp008_collect_01_26_R3D.dv	8	S0_CD71_medium	5	0
images/S0_med_20170531_exp008_collect_01_32_R3D.dv	8	S0_CD71_medium	1	0
images/S0_med_20170531_exp008_collect_01_49_R3D.dv	8	S0_CD71_medium	2	0
images/S0_med_20170531_exp008_collect_01_37_R3D.dv	8	S0_CD71_medium	2	0
images/S0_med_20170531_exp008_collect_01_42_R3D.dv	8	S0_CD71_medium	3	1
images/S0_med_20170531_exp008_collect_01_28_R3D.dv	8	S0_CD71_medium	3	0
images/S0_med_20170531_exp008_collect_01_02_R3D.dv	8	S0_CD71_medium	3	0
images/S0_med_20170531_exp008_collect_01_18_R3D.dv	8	S0_CD71_medium	5	0
images/S0_med_20170531_exp008_collect_01_47_R3D.dv	8	S0_CD71_medium	5	0
images/S0_med_20170531_exp008_collect_01_05_R3D.dv	8	S0_CD71_medium	2	0
images/S0_med_20170531_exp008_collect_01_43_R3D.dv	8	S0_CD71_medium	4	0
images/S0_med_20170531_exp008_collect_01_46_R3D.dv	8	S0_CD71_medium	4	1
images/S0_med_20170531_exp008_collect_01_24_R3D.dv	8	S0_CD71_medium	4	0
images/S0_med_20170531_exp008_collect_01_16_R3D.dv	8	S0_CD71_medium	4	0
images/S0_med_20170531_exp008_collect_01_06_R3D.dv	8	S0_CD71_medium	5	0
images/S0_med_20170531_exp008_collect_01_25_R3D.dv	8	S0_CD71_medium	4	0
images/S0_med_20170531_exp008_collect_01_27_R3D.dv	8	S0_CD71_medium	1	0
images/S0_med_20170531_exp008_collect_01_12_R3D.dv	8	S0_CD71_medium	1	0
images/S0_med_20170531_exp008_collect_01_08_R3D.dv	8	S0_CD71_medium	1	1
images/S0_med_20170531_exp008_collect_01_33_R3D.dv	8	S0_CD71_medium	2	0
images/S0_med_20170531_exp008_collect_01_50_R3D.dv	8	S0_CD71_medium	3	1
images/S0_med_20170531_exp008_collect_01_07_R3D.dv	8	S0_CD71_medium	6	1
images/S0_med_20170531_exp008_collect_01_11_R3D.dv	8	S0_CD71_medium	2	0
images/S0_med_20170531_exp008_collect_01_10_R3D.dv	8	S0_CD71_medium	3	1
images/S0_med_20170531_exp008_collect_01_48_R3D.dv	8	S0_CD71_medium	3	0
images/S0_med_20170531_exp008_collect_01_29_R3D.dv	8	S0_CD71_medium	3	0
images/S0_med_20170531_exp008_collect_01_01_R3D.dv	8	S0_CD71_medium	3	0
images/S0_med_20170531_exp008_collect_01_41_R3D.dv	8	S0_CD71_medium	3	0
images/S0_med_20170531_exp008_collect_01_34_R3D.dv	8	S0_CD71_medium	3	0
images/S0_med_20170531_exp008_collect_01_19_R3D.dv	8	S0_CD71_medium	2	0
images/S0_med_20170531_exp008_collect_01_44_R3D.dv	8	S0_CD71_medium	5	0
images/S0_med_20170531_exp008_collect_01_15_R3D.dv	8	S0_CD71_medium	3	0
images/S0_med_20170531_exp008_collect_01_14_R3D.dv	8	S0_CD71_medium	4	1
images/S0_med_20170531_exp008_collect_01_21_R3D.dv	8	S0_CD71_medium	5	1
images/S0_med_20170531_exp008_collect_01_04_R3D.dv	8	S0_CD71_medium	2	0
images/S0_med_20170531_exp008_collect_01_35_R3D.dv	8	S0_CD71_medium	1	0
images/S0_med_20170531_exp008_collect_01_45_R3D.dv	8	S0_CD71_medium	1	0
images/S0_med_20170531_exp008_collect_01_38_R3D.dv	8	S0_CD71_medium	1	0
images/S0_med_20170531_exp008_collect_01_40_R3D.dv	8	S0_CD71_medium	7	0
images/S0_med_20170531_exp008_collect_01_22_R3D.dv	8	S0_CD71_medium	3	0
images/S0_med_20170531_exp008_collect_01_36_R3D.dv	8	S0_CD71_medium	2	0
images/S0_med_20170531_exp008_collect_01_17_R3D.dv	8	S0_CD71_medium	2	0
images/S1_20170531_exp008_collect_01_11_R3D.dv	8	S1	2	0
images/S1_20170531_exp008_collect_01_29_R3D.dv	8	S1	5	0
images/S1_20170531_exp008_collect_01_24_R3D.dv	8	S1	2	1
images/S1_20170531_exp008_collect_01_17_R3D.dv	8	S1	2	0
images/S1_20170531_exp008_collect_01_47_R3D.dv	8	S1	4	1
images/S1_20170531_exp008_collect_01_10_R3D.dv	8	S1	6	3
images/S1_20170531_exp008_collect_01_23_R3D.dv	8	S1	3	0
images/S1_20170531_exp008_collect_01_43_R3D.dv	8	S1	7	0
images/S1_20170531_exp008_collect_01_32_R3D.dv	8	S1	6	0
images/S1_20170531_exp008_collect_01_07_R3D.dv	8	S1	2	0
images/S1_20170531_exp008_collect_01_06_R3D.dv	8	S1	3	1
images/S1_20170531_exp008_collect_01_50_R3D.dv	8	S1	2	0
images/S1_20170531_exp008_collect_01_04_R3D.dv	8	S1	6	0
images/S1_20170531_exp008_collect_01_38_R3D.dv	8	S1	4	1
images/S1_20170531_exp008_collect_01_18_R3D.dv	8	S1	6	2
images/S1_20170531_exp008_collect_01_20_R3D.dv	8	S1	5	1
images/S1_20170531_exp008_collect_01_44_R3D.dv	8	S1	5	2
images/S1_20170531_exp008_collect_01_22_R3D.dv	8	S1	3	1
images/S1_20170531_exp008_collect_01_40_R3D.dv	8	S1	2	1
images/S1_20170531_exp008_collect_01_26_R3D.dv	8	S1	9	2
images/S1_20170531_exp008_collect_01_25_R3D.dv	8	S1	4	0
images/S1_20170531_exp008_collect_01_36_R3D.dv	8	S1	4	0
images/S1_20170531_exp008_collect_01_33_R3D.dv	8	S1	4	3
images/S1_20170531_exp008_collect_01_46_R3D.dv	8	S1	5	0
images/S1_20170531_exp008_collect_01_39_R3D.dv	8	S1	5	2
images/S1_20170531_exp008_collect_01_30_R3D.dv	8	S1	3	0
images/S1_20170531_exp008_collect_01_08_R3D.dv	8	S1	3	0
images/S1_20170531_exp008_collect_01_14_R3D.dv	8	S1	7	3
images/S1_20170531_exp008_collect_01_21_R3D.dv	8	S1	4	1
images/S1_20170531_exp008_collect_01_28_R3D.dv	8	S1	4	1
images/S1_20170531_exp008_collect_01_15_R3D.dv	8	S1	2	0
images/S1_20170531_exp008_collect_01_37_R3D.dv	8	S1	2	0
images/S1_20170531_exp008_collect_01_03_R3D.dv	8	S1	5	3
images/S1_20170531_exp008_collect_01_31_R3D.dv	8	S1	8	1
images/S1_20170531_exp008_collect_01_48_R3D.dv	8	S1	6	2
images/S1_20170531_exp008_collect_01_42_R3D.dv	8	S1	4	0
images/S1_20170531_exp008_collect_01_09_R3D.dv	8	S1	3	1
images/S1_20170531_exp008_collect_01_34_R3D.dv	8	S1	6	2
images/S1_20170531_exp008_collect_01_49_R3D.dv	8	S1	3	0
images/S1_20170531_exp008_collect_01_19_R3D.dv	8	S1	4	1
images/S1_20170531_exp008_collect_01_35_R3D.dv	8	S1	3	0
images/S1_20170531_exp008_collect_01_01_R3D.dv	8	S1	4	1
images/S1_20170531_exp008_collect_01_05_R3D.dv	8	S1	2	2
images/S1_20170531_exp008_collect_01_16_R3D.dv	8	S1	6	0
images/S1_20170531_exp008_collect_01_45_R3D.dv	8	S1	6	1
images/S1_20170531_exp008_collect_01_27_R3D.dv	8	S1	6	1
images/S1_20170531_exp008_collect_01_02_R3D.dv	8	S1	2	1
images/S1_20170531_exp008_collect_01_12_R3D.dv	8	S1	3	0
images/S1_20170531_exp008_collect_01_41_R3D.dv	8	S1	6	3
images/S1_20170531_exp008_collect_01_13_R3D.dv	8	S1	4	0
images/Ter119_pos_20170531_exp008_collect_01_10_R3D.dv	8	Ter119+	6	2
images/Ter119_pos_20170531_exp008_collect_01_25_R3D.dv	8	Ter119+	10	3
images/Ter119_pos_20170531_exp008_collect_01_07_R3D.dv	8	Ter119+	12	6
images/Ter119_pos_20170531_exp008_collect_01_11_R3D.dv	8	Ter119+	12	4
images/Ter119_pos_20170531_exp008_collect_01_16_R3D.dv	8	Ter119+	8	4
images/Ter119_pos_20170531_exp008_collect_01_24_R3D.dv	8	Ter119+	7	4
images/Ter119_pos_20170531_exp008_collect_01_13_R3D.dv	8	Ter119+	7	1
images/Ter119_pos_20170531_exp008_collect_01_09_R3D.dv	8	Ter119+	10	6
images/Ter119_pos_20170531_exp008_collect_01_17_R3D.dv	8	Ter119+	14	6
images/Ter119_pos_20170531_exp008_collect_01_05_R3D.dv	8	Ter119+	13	5
images/Ter119_pos_20170531_exp008_collect_01_26_R3D.dv	8	Ter119+	9	1
images/Ter119_pos_20170531_exp008_collect_01_08_R3D.dv	8	Ter119+	23	12
images/Ter119_pos_20170531_exp008_collect_01_14_R3D.dv	8	Ter119+	9	6
images/Ter119_pos_20170531_exp008_collect_01_12_R3D.dv	8	Ter119+	14	3
images/Ter119_pos_20170531_exp008_collect_01_20_R3D.dv	8	Ter119+	10	3
images/Ter119_pos_20170531_exp008_collect_01_19_R3D.dv	8	Ter119+	12	8
images/Ter119_pos_20170531_exp008_collect_01_01_R3D.dv	8	Ter119+	10	5
images/Ter119_pos_20170531_exp008_collect_01_21_R3D.dv	8	Ter119+	9	3
images/Ter119_pos_20170531_exp008_collect_01_02_R3D.dv	8	Ter119+	10	3
images/Ter119_pos_20170531_exp008_collect_01_06_R3D.dv	8	Ter119+	12	5
images/Ter119_pos_20170531_exp008_collect_01_23_R3D.dv	8	Ter119+	8	3
images/Ter119_pos_20170531_exp008_collect_01_04_R3D.dv	8	Ter119+	7	5
images/Ter119_pos_20170531_exp008_collect_01_15_R3D.dv	8	Ter119+	8	2
images/Ter119_pos_20170531_exp008_collect_01_03_R3D.dv	8	Ter119+	6	4
images/Ter119_pos_20170531_exp008_collect_01_18_R3D.dv	8	Ter119+	10	7
images/Ter119_pos_20170531_exp008_collect_01_22_R3D.dv	8	Ter119+	9	7
images/c1_adult_male_brain_01_02_R3D.dv	10	Brain	5	0
images/c1_adult_male_brain_01_01_R3D.dv	10	Brain	4	0
images/c1_adult_male_brain_01_12_R3D.dv	10	Brain	8	1
images/c1_adult_male_brain_01_06_R3D.dv	10	Brain	6	0
images/c1_adult_male_brain_01_10_R3D.dv	10	Brain	3	0
images/c1_adult_male_brain_01_04_R3D.dv	10	Brain	5	1
images/c1_adult_male_brain_01_03_R3D.dv	10	Brain	6	1
images/c1_adult_male_brain_01_08_R3D.dv	10	Brain	5	0
images/c1_adult_male_brain_01_07_R3D.dv	10	Brain	4	0
images/c1_adult_male_brain_01_05_R3D.dv	10	Brain	8	1
images/c1_adult_male_brain_01_09_R3D.dv	10	Brain	3	0
images/c1_adult_male_brain_01_11_R3D.dv	10	Brain	5	0
images/ter119_nosec_control_01_04_R3D.dv	10	No_primary	10	1
images/ter119_nosec_control_01_07_R3D.dv	10	No_primary	18	6
images/ter119_nosec_control_01_01_R3D.dv	10	No_primary	13	0
images/ter119_nosec_control_01_02_R3D.dv	10	No_primary	12	1
images/ter119_nosec_control_01_03_R3D.dv	10	No_primary	13	1
images/ter119_nosec_control_01_12_R3D.dv	10	No_primary	16	0
images/ter119_nosec_control_01_10_R3D.dv	10	No_primary	18	0
images/ter119_nosec_control_01_09_R3D.dv	10	No_primary	12	1
images/ter119_nosec_control_01_11_R3D.dv	10	No_primary	21	1
images/ter119_nosec_control_01_05_R3D.dv	10	No_primary	14	0
images/ter119_nosec_control_01_06_R3D.dv	10	No_primary	16	2
images/ter119_nosec_control_01_08_R3D.dv	10	No_primary	20	1
images/S0_CD71_low_01_27_R3D.dv	10	S0_CD71_low	6	0
images/S0_CD71_low_01_09_R3D.dv	10	S0_CD71_low	9	2
images/S0_CD71_low_01_02_R3D.dv	10	S0_CD71_low	6	0
images/S0_CD71_low_01_20_R3D.dv	10	S0_CD71_low	5	0
images/S0_CD71_low_01_25_R3D.dv	10	S0_CD71_low	8	0
images/S0_CD71_low_01_24_R3D.dv	10	S0_CD71_low	5	0
images/S0_CD71_low_01_05_R3D.dv	10	S0_CD71_low	10	0
images/S0_CD71_low_01_19_R3D.dv	10	S0_CD71_low	6	0
images/S0_CD71_low_01_11_R3D.dv	10	S0_CD71_low	8	0
images/S0_CD71_low_01_16_R3D.dv	10	S0_CD71_low	6	0
images/S0_CD71_low_01_08_R3D.dv	10	S0_CD71_low	6	0
images/S0_CD71_low_01_23_R3D.dv	10	S0_CD71_low	6	0
images/S0_CD71_low_01_10_R3D.dv	10	S0_CD71_low	7	0
images/S0_CD71_low_01_18_R3D.dv	10	S0_CD71_low	8	1
images/S0_CD71_low_01_06_R3D.dv	10	S0_CD71_low	8	2
images/S0_CD71_low_01_04_R3D.dv	10	S0_CD71_low	7	0
images/S0_CD71_low_01_07_R3D.dv	10	S0_CD71_low	6	0
images/S0_CD71_low_01_01_R3D.dv	10	S0_CD71_low	8	0
images/S0_CD71_low_01_14_R3D.dv	10	S0_CD71_low	6	0
images/S0_CD71_low_01_13_R3D.dv	10	S0_CD71_low	8	0
images/S0_CD71_low_01_21_R3D.dv	10	S0_CD71_low	8	2
images/S0_CD71_low_01_15_R3D.dv	10	S0_CD71_low	7	0
images/S0_CD71_low_01_28_R3D.dv	10	S0_CD71_low	6	0
images/S0_CD71_low_01_26_R3D.dv	10	S0_CD71_low	7	0
images/S0_CD71_low_01_29_R3D.dv	10	S0_CD71_low	5	0
images/S0_CD71_low_01_30_R3D.dv	10	S0_CD71_low	8	1
images/S0_CD71_low_01_17_R3D.dv	10	S0_CD71_low	8	0
images/S0_CD71_low_01_03_R3D.dv	10	S0_CD71_low	7	0
images/S0_CD71_low_01_22_R3D.dv	10	S0_CD71_low	7	0
images/S0_CD71_low_01_12_R3D.dv	10	S0_CD71_low	8	2
images/S0_CD71_medium_01_19_R3D.dv	10	S0_CD71_medium	5	1
images/S0_CD71_medium_01_21_R3D.dv	10	S0_CD71_medium	4	1
images/S0_CD71_medium_01_04_R3D.dv	10	S0_CD71_medium	5	1
images/S0_CD71_medium_01_34_R3D.dv	10	S0_CD71_medium	8	0
images/S0_CD71_medium_01_20_R3D.dv	10	S0_CD71_medium	4	0
images/S0_CD71_medium_01_11_R3D.dv	10	S0_CD71_medium	4	0
images/S0_CD71_medium_01_12_R3D.dv	10	S0_CD71_medium	4	0
images/S0_CD71_medium_01_26_R3D.dv	10	S0_CD71_medium	7	1
images/S0_CD71_medium_01_33_R3D.dv	10	S0_CD71_medium	6	0
images/S0_CD71_medium_01_16_R3D.dv	10	S0_CD71_medium	8	1
images/S0_CD71_medium_01_30_R3D.dv	10	S0_CD71_medium	7	0
images/S0_CD71_medium_01_03_R3D.dv	10	S0_CD71_medium	6	1
images/S0_CD71_medium_01_01_R3D.dv	10	S0_CD71_medium	5	3
images/S0_CD71_medium_01_15_R3D.dv	10	S0_CD71_medium	6	3
images/S0_CD71_medium_01_09_R3D.dv	10	S0_CD71_medium	6	2
images/S0_CD71_medium_01_24_R3D.dv	10	S0_CD71_medium	7	2
images/S0_CD71_medium_01_13_R3D.dv	10	S0_CD71_medium	7	0
images/S0_CD71_medium_01_05_R3D.dv	10	S0_CD71_medium	3	1
images/S0_CD71_medium_01_27_R3D.dv	10	S0_CD71_medium	7	0
images/S0_CD71_medium_01_08_R3D.dv	10	S0_CD71_medium	3	0
images/S0_CD71_medium_01_14_R3D.dv	10	S0_CD71_medium	3	0
images/S0_CD71_medium_01_28_R3D.dv	10	S0_CD71_medium	5	0
images/S0_CD71_medium_01_29_R3D.dv	10	S0_CD71_medium	7	0
images/S0_CD71_medium_01_31_R3D.dv	10	S0_CD71_medium	3	0
images/S0_CD71_medium_01_06_R3D.dv	10	S0_CD71_medium	5	2
images/S0_CD71_medium_01_18_R3D.dv	10	S0_CD71_medium	5	0
images/S0_CD71_medium_01_10_R3D.dv	10	S0_CD71_medium	5	0
images/S0_CD71_medium_01_35_R3D.dv	10	S0_CD71_medium	4	0
images/S0_CD71_medium_01_22_R3D.dv	10	S0_CD71_medium	5	1
images/S0_CD71_medium_01_32_R3D.dv	10	S0_CD71_medium	6	0
images/S0_CD71_medium_01_25_R3D.dv	10	S0_CD71_medium	7	1
images/S0_CD71_medium_01_23_R3D.dv	10	S0_CD71_medium	7	0
images/S0_CD71_medium_01_02_R3D.dv	10	S0_CD71_medium	7	2
images/S0_CD71_medium_01_07_R3D.dv	10	S0_CD71_medium	3	0
images/S0_CD71_medium_01_17_R3D.dv	10	S0_CD71_medium	4	1
images/S1_01_23_R3D.dv	10	S1	2	0
images/S1_01_18_R3D.dv	10	S1	5	1
images/S1_01_19_R3D.dv	10	S1	3	0
images/S1_01_15_R3D.dv	10	S1	5	0
images/S1_01_24_R3D.dv	10	S1	8	4
images/S1_01_09_R3D.dv	10	S1	7	3
images/S1_01_14_R3D.dv	10	S1	5	1
images/S1_01_33_R3D.dv	10	S1	6	4
images/S1_01_28_R3D.dv	10	S1	4	0
images/S1_01_32_R3D.dv	10	S1	6	2
images/S1_01_17_R3D.dv	10	S1	3	0
images/S1_01_31_R3D.dv	10	S1	6	3
images/S1_01_05_R3D.dv	10	S1	4	1
images/S1_01_34_R3D.dv	10	S1	9	0
images/S1_01_08_R3D.dv	10	S1	11	1
images/S1_01_20_R3D.dv	10	S1	4	1
images/S1_01_13_R3D.dv	10	S1	4	3
images/S1_01_03_R3D.dv	10	S1	10	1
images/S1_01_07_R3D.dv	10	S1	4	0
images/S1_01_29_R3D.dv	10	S1	4	1
images/S1_01_16_R3D.dv	10	S1	4	1
images/S1_01_01_R3D.dv	10	S1	10	5
images/S1_01_12_R3D.dv	10	S1	3	1
images/S1_01_10_R3D.dv	10	S1	8	0
images/S1_01_30_R3D.dv	10	S1	4	1
images/S1_01_02_R3D.dv	10	S1	8	4
images/S1_01_27_R3D.dv	10	S1	7	3
images/S1_01_26_R3D.dv	10	S1	8	2
images/S1_01_35_R3D.dv	10	S1	7	1
images/S1_01_11_R3D.dv	10	S1	3	0
images/S1_01_06_R3D.dv	10	S1	9	1
images/S1_01_22_R3D.dv	10	S1	4	1
images/S1_01_21_R3D.dv	10	S1	8	0
images/S1_01_04_R3D.dv	10	S1	5	1
images/S1_01_25_R3D.dv	10	S1	5	1
images/ter119_pos_control_01_10_R3D.dv	10	Ter119+	18	15
images/ter119_pos_control_01_01_R3D.dv	10	Ter119+	8	3
images/ter119_pos_control_01_07_R3D.dv	10	Ter119+	13	8
images/ter119_pos_control_01_14_R3D.dv	10	Ter119+	14	8
images/ter119_pos_control_01_03_R3D.dv	10	Ter119+	12	10
images/ter119_pos_control_01_04_R3D.dv	10	Ter119+	12	10
images/ter119_pos_control_01_02_R3D.dv	10	Ter119+	13	10
images/ter119_pos_control_01_13_R3D.dv	10	Ter119+	15	14
images/ter119_pos_control_01_15_R3D.dv	10	Ter119+	14	10
images/ter119_pos_control_01_12_R3D.dv	10	Ter119+	15	9
images/ter119_pos_control_01_08_R3D.dv	10	Ter119+	25	16
images/ter119_pos_control_01_11_R3D.dv	10	Ter119+	22	17
images/ter119_pos_control_01_05_R3D.dv	10	Ter119+	22	12
images/ter119_pos_control_01_09_R3D.dv	10	Ter119+	19	14
images/ter119_pos_control_01_06_R3D.dv	10	Ter119+	16	12
images/CD1_male_brain_01_01_R3D.dv	11	Brain	3	0
images/CD1_male_brain_01_07_R3D.dv	11	Brain	10	0
images/CD1_male_brain_01_13_R3D.dv	11	Brain	3	1
images/CD1_male_brain_01_08_R3D.dv	11	Brain	8	0
images/CD1_male_brain_01_03_R3D.dv	11	Brain	0	0
images/CD1_male_brain_01_06_R3D.dv	11	Brain	4	0
images/CD1_male_brain_01_09_R3D.dv	11	Brain	7	1
images/CD1_male_brain_01_02_R3D.dv	11	Brain	7	0
images/CD1_male_brain_01_14_R3D.dv	11	Brain	5	0
images/CD1_male_brain_01_12_R3D.dv	11	Brain	3	0
images/CD1_male_brain_01_11_R3D.dv	11	Brain	3	0
images/CD1_male_brain_01_04_R3D.dv	11	Brain	5	0
images/CD1_male_brain_01_10_R3D.dv	11	Brain	4	0
images/CD1_male_brain_01_05_R3D.dv	11	Brain	4	0
images/CD1_male_brain_01_15_R3D.dv	11	Brain	8	0
images/Ter119_pos_noprimary_01_11_R3D.dv	11	No_primary	2	0
images/Ter119_pos_noprimary_01_07_R3D.dv	11	No_primary	2	0
images/Ter119_pos_noprimary_01_13_R3D.dv	11	No_primary	1	0
images/Ter119_pos_noprimary_02_08_R3D.dv	11	No_primary	3	0
images/Ter119_pos_noprimary_01_15_R3D.dv	11	No_primary	2	0
images/Ter119_pos_noprimary_01_04_R3D.dv	11	No_primary	0	0
images/Ter119_pos_noprimary_02_07_R3D.dv	11	No_primary	3	0
images/Ter119_pos_noprimary_01_03_R3D.dv	11	No_primary	0	0
images/Ter119_pos_noprimary_01_06_R3D.dv	11	No_primary	2	0
images/Ter119_pos_noprimary_01_08_R3D.dv	11	No_primary	2	0
images/Ter119_pos_noprimary_02_03_R3D.dv	11	No_primary	4	0
images/Ter119_pos_noprimary_01_09_R3D.dv	11	No_primary	1	0
images/Ter119_pos_noprimary_02_02_R3D.dv	11	No_primary	3	0
images/Ter119_pos_noprimary_01_01_R3D.dv	11	No_primary	1	1
images/Ter119_pos_noprimary_01_02_R3D.dv	11	No_primary	4	1
images/Ter119_pos_noprimary_02_09_R3D.dv	11	No_primary	8	0
images/Ter119_pos_noprimary_02_01_R3D.dv	11	No_primary	9	1
images/Ter119_pos_noprimary_01_10_R3D.dv	11	No_primary	2	1
images/Ter119_pos_noprimary_02_06_R3D.dv	11	No_primary	7	0
images/Ter119_pos_noprimary_02_10_R3D.dv	11	No_primary	3	0
images/Ter119_pos_noprimary_01_05_R3D.dv	11	No_primary	1	0
images/Ter119_pos_noprimary_01_12_R3D.dv	11	No_primary	0	0
images/Ter119_pos_noprimary_01_14_R3D.dv	11	No_primary	0	0
images/Ter119_pos_noprimary_02_05_R3D.dv	11	No_primary	6	0
images/Ter119_pos_noprimary_02_04_R3D.dv	11	No_primary	5	0
images/S0_low_02_25_R3D.dv	11	S0_CD71_low	4	1
images/S0_low_02_01_R3D.dv	11	S0_CD71_low	5	0
images/S0_low_02_23_R3D.dv	11	S0_CD71_low	4	0
images/S0_low_02_14_R3D.dv	11	S0_CD71_low	5	2
images/S0_low_02_26_R3D.dv	11	S0_CD71_low	8	2
images/S0_low_02_13_R3D.dv	11	S0_CD71_low	2	0
images/S0_low_02_21_R3D.dv	11	S0_CD71_low	4	0
images/S0_low_02_03_R3D.dv	11	S0_CD71_low	7	1
images/S0_low_02_19_R3D.dv	11	S0_CD71_low	5	0
images/S0_low_02_04_R3D.dv	11	S0_CD71_low	5	0
images/S0_low_02_22_R3D.dv	11	S0_CD71_low	3	0
images/S0_low_02_12_R3D.dv	11	S0_CD71_low	12	1
images/S0_low_02_27_R3D.dv	11	S0_CD71_low	8	0
images/S0_low_02_17_R3D.dv	11	S0_CD71_low	4	0
images/S0_low_02_08_R3D.dv	11	S0_CD71_low	6	1
images/S0_low_02_18_R3D.dv	11	S0_CD71_low	3	0
images/S0_low_02_05_R3D.dv	11	S0_CD71_low	11	1
images/S0_low_02_30_R3D.dv	11	S0_CD71_low	4	0
images/S0_low_02_07_R3D.dv	11	S0_CD71_low	6	0
images/S0_low_02_28_R3D.dv	11	S0_CD71_low	10	0
images/S0_low_02_02_R3D.dv	11	S0_CD71_low	4	0
images/S0_low_02_29_R3D.dv	11	S0_CD71_low	7	0
images/S0_low_02_09_R3D.dv	11	S0_CD71_low	5	0
images/S0_low_02_06_R3D.dv	11	S0_CD71_low	7	1
images/S0_low_02_11_R3D.dv	11	S0_CD71_low	5	3
images/S0_low_02_15_R3D.dv	11	S0_CD71_low	6	2
images/S0_low_02_24_R3D.dv	11	S0_CD71_low	4	1
images/S0_low_02_20_R3D.dv	11	S0_CD71_low	5	0
images/S0_low_02_16_R3D.dv	11	S0_CD71_low	4	0
images/S0_low_02_10_R3D.dv	11	S0_CD71_low	5	2
images/S0_med_02_20_R3D.dv	11	S0_CD71_medium	2	1
images/S0_med_02_03_R3D.dv	11	S0_CD71_medium	5	0
images/S0_med_02_13_R3D.dv	11	S0_CD71_medium	4	0
images/S0_med_02_25_R3D.dv	11	S0_CD71_medium	1	0
images/S0_med_02_06_R3D.dv	11	S0_CD71_medium	4	0
images/S0_med_02_24_R3D.dv	11	S0_CD71_medium	3	0
images/S0_med_02_02_R3D.dv	11	S0_CD71_medium	3	1
images/S0_med_02_04_R3D.dv	11	S0_CD71_medium	2	1
images/S0_med_02_08_R3D.dv	11	S0_CD71_medium	3	0
images/S0_med_02_28_R3D.dv	11	S0_CD71_medium	4	2
images/S0_med_02_09_R3D.dv	11	S0_CD71_medium	2	1
images/S0_med_02_15_R3D.dv	11	S0_CD71_medium	4	0
images/S0_med_02_17_R3D.dv	11	S0_CD71_medium	2	0
images/S0_med_02_14_R3D.dv	11	S0_CD71_medium	3	0
images/S0_med_02_05_R3D.dv	11	S0_CD71_medium	3	2
images/S0_med_02_10_R3D.dv	11	S0_CD71_medium	3	0
images/S0_med_02_19_R3D.dv	11	S0_CD71_medium	2	1
images/S0_med_02_01_R3D.dv	11	S0_CD71_medium	2	1
images/S0_med_02_30_R3D.dv	11	S0_CD71_medium	3	1
images/S0_med_02_22_R3D.dv	11	S0_CD71_medium	2	0
images/S0_med_02_07_R3D.dv	11	S0_CD71_medium	2	0
images/S0_med_02_18_R3D.dv	11	S0_CD71_medium	2	1
images/S0_med_02_21_R3D.dv	11	S0_CD71_medium	1	1
images/S0_med_02_29_R3D.dv	11	S0_CD71_medium	2	1
images/S0_med_02_16_R3D.dv	11	S0_CD71_medium	2	1
images/S0_med_02_11_R3D.dv	11	S0_CD71_medium	5	1
images/S0_med_02_12_R3D.dv	11	S0_CD71_medium	3	0
images/S0_med_02_26_R3D.dv	11	S0_CD71_medium	2	0
images/S0_med_02_27_R3D.dv	11	S0_CD71_medium	1	1
images/S0_med_02_23_R3D.dv	11	S0_CD71_medium	2	0
images/S1_01_42_R3D.dv	11	S1	1	0
images/S1_01_50_R3D.dv	11	S1	1	1
images/S1_01_19_R3D.dv	11	S1	1	0
images/S1_01_40_R3D.dv	11	S1	1	1
images/S1_01_43_R3D.dv	11	S1	0	0
images/S1_01_30_R3D.dv	11	S1	1	0
images/S1_01_46_R3D.dv	11	S1	1	0
images/S1_01_15_R3D.dv	11	S1	1	0
images/S1_01_27_R3D.dv	11	S1	1	1
images/S1_01_08_R3D.dv	11	S1	1	0
images/S1_01_20_R3D.dv	11	S1	1	1
images/S1_01_31_R3D.dv	11	S1	1	0
images/S1_01_38_R3D.dv	11	S1	3	1
images/S1_01_44_R3D.dv	11	S1	1	0
images/S1_01_57_R3D.dv	11	S1	1	0
images/S1_01_32_R3D.dv	11	S1	2	0
images/S1_01_21_R3D.dv	11	S1	1	1
images/S1_01_12_R3D.dv	11	S1	1	0
images/S1_01_35_R3D.dv	11	S1	2	0
images/S1_01_23_R3D.dv	11	S1	1	0
images/S1_01_04_R3D.dv	11	S1	1	0
images/S1_01_45_R3D.dv	11	S1	1	0
images/S1_01_02_R3D.dv	11	S1	1	0
images/S1_01_29_R3D.dv	11	S1	1	0
images/S1_01_25_R3D.dv	11	S1	1	1
images/S1_01_24_R3D.dv	11	S1	1	1
images/S1_01_22_R3D.dv	11	S1	2	0
images/S1_01_48_R3D.dv	11	S1	1	1
images/S1_01_11_R3D.dv	11	S1	1	0
images/S1_01_58_R3D.dv	11	S1	2	0
images/S1_01_17_R3D.dv	11	S1	1	0
images/S1_01_52_R3D.dv	11	S1	2	1
images/S1_01_41_R3D.dv	11	S1	1	1
images/S1_01_28_R3D.dv	11	S1	2	0
images/S1_01_55_R3D.dv	11	S1	1	0
images/S1_01_33_R3D.dv	11	S1	1	1
images/S1_01_37_R3D.dv	11	S1	1	0
images/S1_01_53_R3D.dv	11	S1	1	0
images/S1_01_07_R3D.dv	11	S1	0	0
images/S1_01_59_R3D.dv	11	S1	1	0
images/S1_01_60_R3D.dv	11	S1	2	1
images/S1_01_51_R3D.dv	11	S1	1	1
images/S1_01_18_R3D.dv	11	S1	0	0
images/S1_01_34_R3D.dv	11	S1	1	0
images/S1_01_09_R3D.dv	11	S1	0	0
images/S1_01_01_R3D.dv	11	S1	1	0
images/S1_01_26_R3D.dv	11	S1	1	0
images/S1_01_10_R3D.dv	11	S1	1	1
images/S1_01_36_R3D.dv	11	S1	1	0
images/S1_01_56_R3D.dv	11	S1	1	0
images/S1_01_47_R3D.dv	11	S1	1	0
images/S1_01_05_R3D.dv	11	S1	1	0
images/S1_01_39_R3D.dv	11	S1	3	1
images/S1_01_14_R3D.dv	11	S1	1	1
images/S1_01_54_R3D.dv	11	S1	1	0
images/Ter119_pos_01_14_R3D.dv	11	Ter119+	5	3
images/Ter119_pos_01_01_R3D.dv	11	Ter119+	3	1
images/Ter119_pos_01_17_R3D.dv	11	Ter119+	2	2
images/Ter119_pos_01_05_R3D.dv	11	Ter119+	5	2
images/Ter119_pos_01_04_R3D.dv	11	Ter119+	6	4
images/Ter119_pos_01_13_R3D.dv	11	Ter119+	4	3
images/Ter119_pos_01_15_R3D.dv	11	Ter119+	3	3
images/Ter119_pos_01_12_R3D.dv	11	Ter119+	6	3
images/Ter119_pos_01_08_R3D.dv	11	Ter119+	3	1
images/Ter119_pos_01_22_R3D.dv	11	Ter119+	0	0
images/Ter119_pos_01_02_R3D.dv	11	Ter119+	7	2
images/Ter119_pos_01_20_R3D.dv	11	Ter119+	5	4
images/Ter119_pos_01_19_R3D.dv	11	Ter119+	8	5
images/Ter119_pos_01_09_R3D.dv	11	Ter119+	6	3
images/Ter119_pos_01_06_R3D.dv	11	Ter119+	10	7
images/Ter119_pos_01_18_R3D.dv	11	Ter119+	6	4
images/Ter119_pos_01_07_R3D.dv	11	Ter119+	1	1
images/Ter119_pos_01_03_R3D.dv	11	Ter119+	4	4
images/Ter119_pos_01_10_R3D.dv	11	Ter119+	4	2
images/Ter119_pos_01_16_R3D.dv	11	Ter119+	10	6
images/Ter119_pos_01_11_R3D.dv	11	Ter119+	5	2
images/Ter119_pos_01_21_R3D.dv	11	Ter119+	4	4
